# Supplementary material for: Composite Contrast Enhancement of Hydrogel-Based Implants for Photon-Counting Computed Tomography Studies
Source: Gels. 2024 Dec 8;10(12):807. doi: 10.3390/gels10120807 (PMC11675360; doi:10.3390/gels10120807)
Supplement: Supplementary file 1 [file gels-10-00807-s001.zip]

Archive with 1 entries (1 files):
- gels-3335653-supplementary.pdf
